# Supplementary material for: Intravitreal Dexamethasone Implants for Refractory Macular Edema in Eyes with Noninfectious Uveitis
Source: J Clin Med. 2021 Aug 24;10(17):3762. doi: 10.3390/jcm10173762 (PMC8432099; doi:10.3390/jcm10173762)
Supplement: Supplementary file 1 [file jcm-10-03762-s001.zip]

Archive with 1 entries (1 files):
- jcm-1290257-supplementary.pdf
